# Supplementary material for: Effect of m6A Recognition Protein YTHDC1 on Skeletal Muscle Growth
Source: Animals (Basel). 2025 Jul 5;15(13):1978. doi: 10.3390/ani15131978 (PMC12248823; doi:10.3390/ani15131978)
Supplement: Supplementary file 1 [file animals-15-01978-s001.zip]

Archive with 1 entries (1 files):
- animals-3680607-supplementary.pdf
